# Supplementary material for: Transcriptional Stress Induces Chromatin Relocation of the Nucleotide Excision Repair Factor XPG
Source: Int J Mol Sci. 2021 Jun 19;22(12):6589. doi: 10.3390/ijms22126589 (PMC8235791; doi:10.3390/ijms22126589)
Supplement: Supplementary file 1 [file ijms-22-06589-s001.zip]

Archive with 1 entries (1 files):
- Supplementary_Figures_rev2.pdf
